# Supplementary material for: A General Map of Transcriptional Expression of Virulence, Metabolism, and Biofilm Formation Adaptive Changes of Staphylococcus aureus When Exposed to Different Antimicrobials
Source: Front Microbiol. 2022 Jun 17;13:825041. doi: 10.3389/fmicb.2022.825041 (PMC9247510; doi:10.3389/fmicb.2022.825041)
Supplement: Supplementary Table 1 — Primer sequences for qPCR. [file Table_1.XLSX]

## Sheet: Sheet1
ID	primier	sequence(5′-3′)	num of base	product size
1	qf_potA	CAACAATTTGGCACACCAACAG	22	101
2	qr_potA	CTAACCATGCGCCCTTCAAC	20	101
3	qf_potB	ACTGGTGCGTTTTTAGTAGTGG	22	126
4	qr_potB	AGGACTGGCACCTAAATCAC	20	126
5	qf_sbi	AACATTACGCGAACACCCAG	20	88
6	qr_sbi	TTGTGCAACACGTCGGTCTG	20	88
7	qf_fnbA	GTTGAAGTGGCACAGCCAAG	20	75
8	qr_fnbA	AGCTTCCGCTACATCTGCTG	20	75
9	qf_fnbB	CGCGAGTTGATTTGCCATCG	20	136
10	qr_fnbB	TCTGCAACTGCTGTAACGTC	20	136
11	qf_efb	AAACCAGCAGCGAAAACTGATG	22	122
12	qr_efb	GCCTTTTGTGCTTTTCTGTGTG	22	122
13	qf_mntA	GTGGACAATTACAACGTGTGC	21	88
14	qr_mntA	TCAATTCCGACAAACGGCTC	20	88
15	qf_mntB	TCCAATGTTTGTAGGCGCAC	20	98
16	qr_mntB	CAATAGCGGCGTCAGGTTTC	20	98
17	qf_copA	CGCACAACTCATGCCAGAAG	20	93
18	qr_copA	TCGTTGATACCGTCTCCGAC	20	93
19	qf_tcaR	ACCTTAACTGACAAAGGTAGAGC	23	139
20	qr_tcaR	TGCGATGATTGATGACTTCTAATAC	25	139
21	qf_dapD	GGTGGTCGTGCTACAACTGG	20	74
22	qr_dapD	GGGGGTTCAATCACACCTGC	20	74
23	qf_dapA	ACTACTGCTGAGAGCCCTAC	20	113
24	qr_dapA	TCATTAGTGCCAGTTCCTGC	20	113
25	qf_asd	CGGTACAAGCGAACACTTTGC	21	85
26	qr_asd	TTCTGCCATACGCCATTGAC	20	85
27	qf_dtd	GGTAACCGTCCAGGTTTCTC	20	100
28	qr_dtd	TCACAGTAAGACCATACGCTCG	22	100
29	qf_purL	GAAGGTGCAGGGGTAGTCG	19	101
30	qr_purL	GCAGCCCCTTGATATGGTTC	20	101
31	qf_purQ	TGCGGTTCTTGTTTTTCCAG	20	151
32	qr_purQ	CCCGAATGAAAATCCACCAGG	21	151
33	qf_cspB	CGAACAAGAAAATGGCGGAGAC	22	114
34	qr_cspB	CGTTGACCTTCAGTGATTTCG	21	114
35	qf_isaA	AACCCATCAGGTGCTTCAGG	20	120
36	qr_isaA	CCAAGCACCTAAACCTTGTGC	21	120
37	qf_vraR	ATTGCCAAAGCCCATGAGTTG	21	84
38	qr_vraR	AGTCGTCGCTTCTACACCATC	21	84
39	qf_vraS	AGCTTTGGAAATTGGTGCAACG	22	73
40	qr_vraS	TGCTTTCACCTCGATACGTG	20	73
41	qf_lytH	GTACAGGTCCAAACGCTGC	19	139
42	qr_lytH	TGCCATCCAGCTATCCAACC	20	139
43	qf_ilvB	CAATGGGTTACAAGCGGTGG	20	110
44	qr_ilvB	CCGTCACCGACGAAACATAC	20	110
